# Supplementary material for: Integrative analysis of transcriptome, DNA methylome, and chromatin accessibility reveals candidate therapeutic targets in hypertrophic cardiomyopathy
Source: Protein Cell. 2024 May 23;15(11):796–817. doi: 10.1093/procel/pwae032 (PMC11528543; doi:10.1093/procel/pwae032)
Supplement: pwae032_suppl_Supplementary_Materials [file pwae032_suppl_supplementary_materials.zip]

Archive with 3 entries (2 files):
- PAC-24076-WL-Supplmentary Materials/
- PAC-24076-WL-Supplmentary Materials/PAC-24076-WL-Supplmentary Materials.pdf
- PAC-24076-WL-Supplmentary Materials/Supplemental tables.rar
